# Supplementary material for: Single-Molecule Color-Stable Cool-WOLED Emitters with Multicolored Emission
Source: Molecules. 2026 Mar 26;31(7):1082. doi: 10.3390/molecules31071082 (PMC13074305; doi:10.3390/molecules31071082)
Supplement: Supplementary file 1 [file molecules-31-01082-s001.zip]

Archive with 1 entries (1 files):
- molecules-4025411-supplementary.pdf
